# Supplementary material for: Reliability and Validity of UNESP-Botucatu Cattle Pain Scale and Cow Pain Scale in Bos taurus and Bos indicus Bulls to Assess Postoperative Pain of Surgical Orchiectomy
Source: Animals (Basel). 2023 Jan 20;13(3):364. doi: 10.3390/ani13030364 (PMC9913732; doi:10.3390/ani13030364)
Supplement: Supplementary file 1 [file animals-13-00364-s001.zip]

Archive with 3 entries (3 files):
- arrive.checklist.animals.pdf
- raw.data.animals.xlsx
- supplementary.material.animals_corrected_RM.pdf
