# Supplementary material for: Reliability and Validity of UNESP-Botucatu Cattle Pain Scale and Cow Pain Scale in Bos taurus and Bos indicus Bulls to Assess Postoperative Pain of Surgical Orchiectomy
Source: Animals (Basel). 2023 Jan 20;13(3):364. doi: 10.3390/ani13030364 (PMC9913732; doi:10.3390/ani13030364)
Supplement: Supplementary file 1 [file animals-13-00364-s001.zip › raw.data.animals.xlsx]

## Sheet: Data
Phase	Evaluator	Breed	Animal	Moment	Analgesia.Rescue	NRS	VAS	1.Locomotion	2.Interactive.behaviour.	3.Activity	4.Appetite	5.Miscelaneous.behaviour	Total.Unesp.Botucatu.Cattle.Pain.Scale	Wagging.tail.abruptly.repeatedly	Licking.surgical.wound	Moves.and.arches.back.standing.posture	Kicking.foot.stamping	Hind.limbs.extended.caudally.standing.posture	Head.below.line.spinal.column.	Lying.down.ventral.recumbency.full.or.partial.extension.one.or.both.hind.limbs.	Lying.down.with.the.head.on/close.to.the.ground.	Extends.the.neck.and.body.forward.when.lying.in.ventral.recumbency	1.Attention.towards.surroundings	2.Head.position	3.Ear.position.	4.Facial.expression	5.Response.approach	6.Back.position	Total.Cow.Pain.Scale
1	Evaluator 1	Nelore	1	M0	0	1	0	0	0	0	2	0	2	0	0	0	0	0	0	0	0	0	0	0	1	0	.	0	1
1	Evaluator 1	Nelore	1	M1	0	2	10	0	0	0	2	0	2	0	0	0	0	0	0	0	0	0	0	0	0	1	.	0	1
1	Evaluator 1	Nelore	1	M2	0	3	24	0	0	2	0	0	2	0	0	0	0	0	0	0	0	0	0	0	0	0	.	1	1
1	Evaluator 1	Nelore	1	M3	1	7	76	2	1	2	2	0	7	0	0	0	0	0	0	0	0	0	1	1	1	0	.	0	3
1	Evaluator 1	Nelore	1	M4	0	3	24	0	0	2	0	1	3	1	0	0	0	0	0	0	0	0	0	0	0	0	.	0	0
1	Evaluator 1	Nelore	2	M0	0	1	0	0	0	0	0	1	1	0	0	0	0	0	1	0	0	0	0	2	0	0	.	0	2
1	Evaluator 1	Nelore	2	M1	0	4	34	2	1	2	2	1	8	0	0	0	0	0	1	0	0	0	1	2	1	1	.	1	6
1	Evaluator 1	Nelore	2	M2	1	5	53	2	2	2	2	0	8	0	0	0	0	0	0	0	0	0	1	0	1	1	.	0	3
1	Evaluator 1	Nelore	2	M3	0	3	24	2	2	2	0	0	6	0	0	0	0	0	0	0	0	0	1	0	2	0	.	0	3
1	Evaluator 1	Nelore	2	M4	0	2	9	0	0	0	0	0	0	0	0	0	0	0	0	0	0	0	0	0	0	0	.	0	0
1	Evaluator 1	Nelore	3	M0	0	2	15	1	0	2	0	0	3	0	0	0	0	0	0	0	0	0	0	0	0	0	1	0	1
1	Evaluator 1	Nelore	3	M1	0	1	1	0	0	0	0	0	0	0	0	0	0	0	0	0	0	0	0	0	0	0	1	0	1
1	Evaluator 1	Nelore	3	M2	1	7	72	1	1	2	0	1	5	0	0	0	0	0	0	0	1	0	1	2	2	1	.	0	6
1	Evaluator 1	Nelore	3	M3	1	6	62	1	1	2	0	1	5	0	0	0	0	0	1	0	0	0	1	2	1	0	0	0	4
1	Evaluator 1	Nelore	3	M4	1	6	62	1	1	2	0	2	6	1	0	0	1	0	0	0	0	0	1	1	1	1	.	0	4
1	Evaluator 1	Nelore	4	M0	0	1	0	0	0	0	0	0	0	0	0	0	0	0	0	0	0	0	0	0	0	0	.	0	0
1	Evaluator 1	Nelore	4	M1	0	1	1	2	0	2	0	0	4	0	0	0	0	0	0	0	0	0	1	0	0	0	.	0	1
1	Evaluator 1	Nelore	4	M2	1	6	66	1	1	2	0	2	6	0	0	0	1	0	1	0	0	0	1	2	1	1	.	1	6
1	Evaluator 1	Nelore	4	M3	0	3	25	0	1	2	0	1	4	0	0	1	0	0	0	0	0	0	1	0	0	0	.	1	2
1	Evaluator 1	Nelore	4	M4	0	3	25	0	1	2	0	0	3	0	0	0	0	0	0	0	0	0	0	0	1	1	0	0	2
1	Evaluator 1	Nelore	6	M0	0	1	0	0	0	0	0	0	0	0	0	0	0	0	0	0	0	0	0	0	0	0	.	0	0
1	Evaluator 1	Nelore	6	M1	0	2	13	0	0	2	0	0	2	0	0	0	0	0	0	0	0	0	1	0	2	0	1	0	4
1	Evaluator 1	Nelore	6	M2	1	9	88	1	2	1	2	2	8	1	1	0	1	0	1	0	0	1	1	2	1	1	.	1	6
1	Evaluator 1	Nelore	6	M3	1	8	80	1	2	2	2	2	9	1	0	0	0	0	1	0	0	0	1	2	2	1	.	2	8
1	Evaluator 1	Nelore	6	M4	1	5	52	0	0	2	0	2	4	1	0	0	0	0	0	0	0	1	0	0	1	1	1	0	3
1	Evaluator 1	Nelore	7	M0	0	1	1	0	0	0	0	1	1	0	0	0	0	0	1	0	0	0	0	0	0	0	0	0	0
1	Evaluator 1	Nelore	7	M1	0	1	1	0	0	0	0	0	0	0	0	0	0	0	0	0	0	0	0	0	0	0	.	0	0
1	Evaluator 1	Nelore	7	M2	1	4	32	0	2	2	0	0	4	0	0	0	0	0	0	0	0	0	1	0	1	1	1	0	4
1	Evaluator 1	Nelore	7	M3	1	6	52	1	2	2	2	0	7	0	0	0	0	0	0	0	0	0	1	0	1	1	1	0	4
1	Evaluator 1	Nelore	7	M4	1	4	39	1	0	2	0	1	4	0	0	0	0	0	1	0	0	0	1	2	2	1	.	1	7
1	Evaluator 1	Nelore	8	M0	0	1	0	0	0	0	2	0	2	0	0	0	0	0	0	0	0	0	0	0	1	0	1	0	2
1	Evaluator 1	Nelore	8	M1	0	2	14	0	0	1	2	0	3	0	0	0	0	0	0	0	0	0	0	0	0	0	.	0	0
1	Evaluator 1	Nelore	8	M2	1	4	37	1	1	1	0	2	5	1	0	0	0	0	1	0	0	0	0	2	0	0	.	1	3
1	Evaluator 1	Nelore	8	M3	1	6	65	0	1	2	2	1	6	0	0	0	0	0	1	0	0	0	1	2	2	1	2	1	9
1	Evaluator 1	Nelore	8	M4	1	4	42	1	0	2	2	1	6	1	0	0	0	0	0	0	0	0	0	0	0	0	.	1	1
1	Evaluator 1	Nelore	9	M0	1	5	47	2	0	2	2	2	8	1	0	0	0	0	1	0	0	0	1	2	1	.	.	0	4
1	Evaluator 1	Nelore	9	M1	0	1	0	1	1	0	2	0	4	0	0	0	0	0	0	0	0	0	1	0	0	1	.	0	2
1	Evaluator 1	Nelore	9	M2	1	7	80	1	1	2	2	2	8	0	0	1	0	0	1	0	0	0	1	1	1	1	.	1	5
1	Evaluator 1	Nelore	9	M3	0	2	14	2	2	2	0	1	7	0	0	1	0	0	0	0	0	0	0	0	0	.	.	1	1
1	Evaluator 1	Nelore	9	M4	1	4	35	1	0	0	0	1	2	0	0	0	0	0	1	0	0	0	0	2	0	0	.	0	2
1	Evaluator 1	Nelore	11	M0	0	4	37	1	0	2	0	1	4	0	0	0	0	0	1	0	0	0	0	2	2	0	1	1	6
1	Evaluator 1	Nelore	11	M1	0	1	1	0	0	0	0	0	0	0	0	0	0	0	0	0	0	0	0	0	1	0	1	0	2
1	Evaluator 1	Nelore	11	M2	1	7	78	2	1	2	2	2	9	1	0	0	0	0	1	0	0	0	1	2	2	1	.	1	7
1	Evaluator 1	Nelore	11	M3	1	8	88	1	2	2	2	1	8	0	0	0	0	0	1	0	0	0	1	2	2	1	.	1	7
1	Evaluator 1	Nelore	11	M4	0	2	12	0	0	0	0	1	1	1	0	0	0	0	0	0	0	0	0	0	2	0	0	0	2
1	Evaluator 1	Nelore	12	M0	0	2	12	0	0	0	0	0	0	0	0	0	0	0	0	0	0	0	0	0	0	0	1	0	1
1	Evaluator 1	Nelore	12	M1	0	1	0	0	0	0	0	0	0	0	0	0	0	0	0	0	0	0	0	0	0	1	.	0	1
1	Evaluator 1	Nelore	12	M2	0	2	10	2	0	2	2	0	6	0	0	0	0	0	0	0	0	0	0	0	0	1	1	0	2
1	Evaluator 1	Nelore	12	M3	0	2	13	0	1	0	0	0	1	0	0	0	0	0	0	0	0	0	0	0	1	1	.	0	2
1	Evaluator 1	Nelore	12	M4	1	5	49	0	2	2	0	1	5	1	0	0	0	0	0	0	0	0	1	0	1	1	.	0	3
1	Evaluator 1	Angus	15	M0	0	1	0	0	0	0	0	0	0	0	0	0	0	0	0	0	0	0	0	0	0	0	.	0	0
1	Evaluator 1	Angus	15	M1	0	4	32	2	1	2	0	1	6	0	0	1	0	0	0	0	0	0	1	1	0	0	1	1	4
1	Evaluator 1	Angus	15	M2	1	5	47	1	1	2	2	2	8	0	0	1	0	0	1	0	0	0	1	2	0	0	.	1	4
1	Evaluator 1	Angus	15	M3	1	5	46	1	1	0	0	1	3	0	0	0	0	0	1	0	0	0	1	1	0	0	.	1	3
1	Evaluator 1	Angus	15	M4	1	7	61	2	1	1	2	2	8	1	0	0	1	0	1	0	0	0	1	2	1	1	.	0	5
1	Evaluator 1	Angus	16	M0	0	1	0	0	0	0	0	2	2	0	0	1	0	0	1	0	0	0	0	2	0	0	.	1	3
1	Evaluator 1	Angus	16	M1	0	1	0	2	0	2	0	0	4	0	0	0	0	0	0	0	0	0	0	0	0	0	.	0	0
1	Evaluator 1	Angus	16	M2	1	5	50	0	0	2	0	1	3	0	0	0	0	0	1	0	0	0	1	2	1	1	1	1	7
1	Evaluator 1	Angus	16	M3	1	6	64	2	1	2	2	2	9	0	0	1	0	0	1	0	0	0	1	2	1	0	0	1	5
1	Evaluator 1	Angus	16	M4	1	6	65	2	2	2	2	2	10	0	0	1	0	0	1	0	0	0	1	2	.	.	2	2	7
1	Evaluator 1	Angus	17	M0	0	2	15	1	1	2	2	1	7	0	0	0	0	0	0	0	0	1	1	0	1	1	.	0	3
1	Evaluator 1	Angus	17	M1	0	1	1	0	1	0	2	1	4	0	0	0	0	0	0	0	1	0	0	0	0	0	.	0	0
1	Evaluator 1	Angus	17	M2	0	2	17	1	0	0	0	0	1	0	0	0	0	0	0	0	0	0	0	0	1	0	.	0	1
1	Evaluator 1	Angus	17	M3	1	7	74	2	0	2	2	2	8	0	0	0	0	0	1	0	1	1	1	2	1	.	1	1	6
1	Evaluator 1	Angus	17	M4	1	4	32	0	0	2	0	2	4	1	0	0	0	0	0	0	1	1	0	0	0	0	.	0	0
1	Evaluator 1	Angus	18	M0	0	1	1	0	0	0	0	0	0	0	0	0	0	0	0	0	0	0	0	0	0	0	.	0	0
1	Evaluator 1	Angus	18	M1	0	2	0	1	1	2	2	0	6	0	0	0	0	0	0	0	0	0	1	1	1	0	2	0	5
1	Evaluator 1	Angus	18	M2	1	7	82	1	1	2	2	2	8	1	0	1	0	0	1	0	0	0	1	2	2	1	2	1	9
1	Evaluator 1	Angus	18	M3	1	4	34	1	0	2	0	2	5	0	0	1	0	0	1	0	0	0	0	1	0	.	1	1	3
1	Evaluator 1	Angus	18	M4	1	4	35	1	0	2	0	2	5	0	0	1	0	0	1	0	0	0	1	2	0	0	.	1	4
1	Evaluator 1	Angus	19	M0	0	1	0	0	0	0	0	0	0	0	0	0	0	0	0	0	0	0	0	0	0	0	.	0	0
1	Evaluator 1	Angus	19	M1	0	3	20	1	0	0	0	1	2	0	0	0	0	0	1	0	0	0	1	1	0	0	.	1	3
1	Evaluator 1	Angus	19	M2	1	7	73	2	2	2	2	2	10	0	0	0	0	0	0	0	1	1	1	2	1	1	.	0	5
1	Evaluator 1	Angus	19	M3	1	6	64	2	2	2	0	1	7	0	0	0	0	0	1	0	0	0	1	1	1	1	.	1	5
1	Evaluator 1	Angus	19	M4	1	5	50	1	1	2	0	2	6	1	0	0	0	0	1	0	0	0	1	2	1	0	.	1	5
1	Evaluator 1	Angus	20	M0	0	1	0	0	0	2	2	1	5	0	0	0	0	0	1	0	0	0	1	2	0	0	.	0	3
1	Evaluator 1	Angus	20	M1	0	1	0	1	1	0	0	2	4	0	0	1	0	0	1	0	0	0	0	2	0	0	1	1	4
1	Evaluator 1	Angus	20	M2	1	9	90	2	2	2	2	2	10	0	0	1	0	0	1	0	1	0	1	2	2	1	1	2	9
1	Evaluator 1	Angus	20	M3	1	9	90	1	1	2	2	2	8	0	0	1	0	0	1	0	0	0	1	2	2	0	.	2	7
1	Evaluator 1	Angus	20	M4	0	3	22	2	1	2	0	1	6	1	0	0	0	0	0	0	0	0	1	0	1	0	.	0	2
1	Evaluator 1	Angus	21	M0	1	5	49	1	2	2	0	1	6	0	0	0	0	0	1	0	0	0	1	2	1	0	.	1	5
1	Evaluator 1	Angus	21	M1	0	1	2	0	0	0	0	0	0	0	0	0	0	0	0	0	0	0	0	0	1	0	0	0	1
1	Evaluator 1	Angus	21	M2	0	3	17	1	0	2	0	0	3	0	0	0	0	0	0	0	0	0	1	0	0	0	1	0	2
1	Evaluator 1	Angus	21	M3	0	4	36	0	0	2	0	0	2	0	0	0	0	0	0	0	0	0	0	0	0	0	1	0	1
1	Evaluator 1	Angus	21	M4	1	5	49	0	0	1	0	2	3	1	0	0	1	0	1	0	0	0	0	1	1	0	.	0	2
1	Evaluator 1	Angus	22	M0	0	2	15	0	0	0	0	1	1	1	0	0	0	0	0	0	0	0	0	0	0	0	.	0	0
1	Evaluator 1	Angus	22	M1	0	1	0	0	0	0	2	0	2	0	0	0	0	0	0	0	0	0	0	0	0	0	.	0	0
1	Evaluator 1	Angus	22	M2	0	3	22	1	0	0	2	0	3	0	0	0	0	0	0	0	0	0	1	0	0	1	1	0	3
1	Evaluator 1	Angus	22	M3	1	6	61	1	2	2	0	2	7	0	1	0	0	0	1	0	0	0	1	2	0	1	.	1	5
1	Evaluator 1	Angus	22	M4	1	5	52	1	1	2	0	2	6	1	0	0	1	0	0	0	0	0	0	1	1	1	1	0	4
1	Evaluator 1	Angus	24	M0	0	1	1	0	0	2	0	1	3	1	0	0	0	0	0	0	0	0	0	0	0	0	.	0	0
1	Evaluator 1	Angus	24	M1	0	2	13	0	0	1	0	0	1	0	0	0	0	0	0	0	0	0	0	0	0	1	.	0	1
1	Evaluator 1	Angus	24	M2	1	8	71	2	2	2	0	1	7	1	0	0	0	0	0	0	0	0	1	1	1	1	1	1	6
1	Evaluator 1	Angus	24	M3	0	3	22	2	1	2	0	0	5	0	0	0	0	0	0	0	0	0	1	2	0	0	0	0	3
1	Evaluator 1	Angus	24	M4	1	5	47	1	0	2	0	2	5	1	0	0	0	0	0	0	1	1	1	0	1	0	1	1	4
1	Evaluator 2	Nelore	1	M0	0	1	1	0	0	0	2	1	3	0	0	0	0	0	1	0	0	0	0	0	0	0	.	0	0
1	Evaluator 2	Nelore	1	M1	0	1	1	2	0	2	2	0	6	0	0	0	0	0	0	0	0	0	0	0	0	1	.	0	1
1	Evaluator 2	Nelore	1	M2	0	1	4	1	1	2	0	0	4	0	0	0	0	0	0	0	0	0	0	0	0	0	.	0	0
1	Evaluator 2	Nelore	1	M3	0	3	24	1	1	1	0	1	4	0	0	0	0	0	1	0	0	0	0	0	1	1	.	1	3
1	Evaluator 2	Nelore	1	M4	1	6	81	1	1	2	0	2	6	1	1	0	1	0	1	0	0	0	0	0	0	1	.	0	1
1	Evaluator 2	Nelore	2	M0	0	1	0	0	0	0	1	0	1	0	0	0	0	0	0	0	0	0	0	0	0	0	.	0	0
1	Evaluator 2	Nelore	2	M1	1	6	55	2	1	2	2	2	9	0	0	1	0	0	1	0	0	0	1	2	.	1	.	2	6
1	Evaluator 2	Nelore	2	M2	1	9	83	2	2	2	2	0	8	0	0	0	0	0	0	0	0	0	1	1	2	1	2	.	7
1	Evaluator 2	Nelore	2	M3	1	6	51	2	0	2	0	2	6	0	0	1	0	0	1	0	0	0	0	1	2	0	.	2	5
1	Evaluator 2	Nelore	2	M4	0	2	9	0	0	0	0	0	0	0	0	0	0	0	0	0	0	0	0	0	0	0	0	0	0
1	Evaluator 2	Nelore	3	M0	0	1	3	0	0	2	2	0	4	0	0	0	0	0	0	0	0	0	0	0	0	1	1	0	2
1	Evaluator 2	Nelore	3	M1	0	1	1	0	0	2	2	0	4	0	0	0	0	0	0	0	0	0	0	0	0	1	1	0	2
1	Evaluator 2	Nelore	3	M2	1	8	75	1	2	2	0	1	6	0	0	0	0	0	1	0	0	0	1	1	2	1	.	0	5
1	Evaluator 2	Nelore	3	M3	0	4	17	0	0	2	0	1	3	0	0	0	0	0	1	0	0	0	0	0	1	0	1	0	2
1	Evaluator 2	Nelore	3	M4	1	6	58	1	1	2	2	1	7	1	0	0	0	0	0	0	0	0	1	1	1	1	.	0	4
1	Evaluator 2	Nelore	4	M0	0	1	0	0	0	0	1	0	1	0	0	0	0	0	1	0	0	0	0	0	0	1	1	0	2
1	Evaluator 2	Nelore	4	M1	0	1	2	0	0	0	0	0	0	0	0	0	0	0	0	0	0	0	0	0	0	0	.	0	0
1	Evaluator 2	Nelore	4	M2	1	8	70	1	1	2	1	2	7	0	0	0	1	0	1	0	0	0	1	1	2	1	.	0	5
1	Evaluator 2	Nelore	4	M3	0	3	17	0	1	0	0	2	3	0	0	1	0	0	1	0	0	0	0	0	.	.	.	1	1
1	Evaluator 2	Nelore	4	M4	1	7	61	1	1	2	2	2	8	0	0	0	1	0	0	1	0	1	1	0	0	1	0	0	2
1	Evaluator 2	Nelore	6	M0	0	1	0	0	0	2	0	1	3	0	0	0	0	0	1	0	0	0	0	1	0	0	1	0	2
1	Evaluator 2	Nelore	6	M1	0	3	6	0	0	2	0	0	2	0	0	0	0	0	0	0	0	0	0	0	0	1	1	0	2
1	Evaluator 2	Nelore	6	M2	1	10	99	1	2	1	2	2	8	0	0	0	1	0	1	0	0	1	1	2	2	1	.	0	6
1	Evaluator 2	Nelore	6	M3	1	8	69	1	2	2	2	2	9	0	0	0	0	1	1	0	0	0	1	2	2	1	1	0	7
1	Evaluator 2	Nelore	6	M4	1	6	57	1	1	2	1	2	7	0	1	0	0	0	0	0	0	1	1	1	2	1	1	0	6
1	Evaluator 2	Nelore	7	M0	0	1	0	0	0	0	0	1	1	0	0	0	0	0	1	0	0	0	0	0	0	0	0	0	0
1	Evaluator 2	Nelore	7	M1	0	1	1	0	0	0	2	0	2	0	0	0	0	0	0	0	0	0	0	0	0	1	.	0	1
1	Evaluator 2	Nelore	7	M2	0	4	37	0	0	1	1	1	3	0	0	0	0	0	1	0	0	0	0	0	1	1	1	0	3
1	Evaluator 2	Nelore	7	M3	1	7	56	1	1	2	2	0	6	0	0	0	0	0	0	0	0	0	0	0	1	1	1	0	3
1	Evaluator 2	Nelore	7	M4	0	3	11	0	0	0	0	1	1	0	0	0	0	0	1	0	0	0	0	0	0	0	.	0	0
1	Evaluator 2	Nelore	8	M0	0	1	4	0	0	2	2	0	4	0	0	0	0	0	0	0	0	0	0	0	0	0	1	0	1
1	Evaluator 2	Nelore	8	M1	0	1	2	0	0	1	2	0	3	0	0	0	0	0	0	0	0	0	0	0	0	1	.	0	1
1	Evaluator 2	Nelore	8	M2	1	6	62	1	1	2	0	1	5	0	0	0	0	0	1	0	0	0	1	1	2	1	.	0	5
1	Evaluator 2	Nelore	8	M3	1	7	82	1	1	2	2	1	7	0	0	0	0	0	1	0	0	0	1	1	1	1	1	0	5
1	Evaluator 2	Nelore	8	M4	0	2	14	0	0	0	2	0	2	0	0	0	0	0	0	0	0	0	0	0	0	0	.	0	0
1	Evaluator 2	Nelore	9	M0	0	3	11	2	1	0	2	1	6	0	0	0	0	0	1	0	0	0	1	2	.	.	.	0	3
1	Evaluator 2	Nelore	9	M1	0	1	5	0	0	0	2	0	2	0	0	0	0	0	0	0	0	0	0	0	0	0	.	0	0
1	Evaluator 2	Nelore	9	M2	1	8	79	1	1	2	2	2	8	0	0	0	0	1	1	0	0	0	1	1	1	1	.	0	4
1	Evaluator 2	Nelore	9	M3	0	2	8	2	0	2	0	0	4	0	0	0	0	0	0	0	0	0	0	0	.	.	.	0	0
1	Evaluator 2	Nelore	9	M4	0	4	28	1	0	1	1	1	4	0	0	0	0	0	1	0	0	0	0	1	0	0	.	0	1
1	Evaluator 2	Nelore	11	M0	0	3	14	0	0	2	2	0	4	0	0	0	0	0	0	0	0	0	0	0	0	0	1	0	1
1	Evaluator 2	Nelore	11	M1	0	1	2	0	0	2	2	0	4	0	0	0	0	0	0	0	0	0	0	0	1	1	1	0	3
1	Evaluator 2	Nelore	11	M2	1	10	94	1	1	2	2	2	8	0	0	0	0	0	0	0	1	1	1	2	1	1	1	0	6
1	Evaluator 2	Nelore	11	M3	1	9	88	1	1	2	2	2	8	0	0	1	0	0	1	0	0	0	1	2	2	1	.	1	7
1	Evaluator 2	Nelore	11	M4	0	2	7	0	0	0	1	1	2	0	0	0	1	0	0	0	0	0	0	0	0	0	.	0	0
1	Evaluator 2	Nelore	12	M0	0	1	2	0	0	0	0	0	0	0	0	0	0	0	0	0	0	0	0	0	0	0	0	0	0
1	Evaluator 2	Nelore	12	M1	0	1	1	0	0	0	0	0	0	0	0	0	0	0	0	0	0	0	0	0	0	0	1	0	1
1	Evaluator 2	Nelore	12	M2	1	6	61	1	1	2	2	0	6	0	0	0	0	0	0	0	0	0	0	0	1	1	1	0	3
1	Evaluator 2	Nelore	12	M3	0	5	53	1	0	0	0	0	1	0	0	0	0	0	0	0	0	0	0	0	1	0	.	0	1
1	Evaluator 2	Nelore	12	M4	0	4	31	0	0	2	1	0	3	0	0	0	0	0	0	0	0	0	0	0	0	0	1	0	1
1	Evaluator 2	Angus	15	M0	0	1	0	0	0	0	0	1	1	0	0	0	0	0	1	0	0	0	0	0	0	0	.	0	0
1	Evaluator 2	Angus	15	M1	0	1	1	0	0	2	0	1	3	0	0	1	0	0	0	0	0	0	0	0	0	0	1	1	2
1	Evaluator 2	Angus	15	M2	1	8	78	1	1	2	2	2	8	0	0	0	1	0	1	0	0	0	1	1	1	1	1	0	5
1	Evaluator 2	Angus	15	M3	0	2	24	1	0	0	0	0	1	0	0	0	0	0	0	0	0	0	0	0	0	0	.	0	0
1	Evaluator 2	Angus	15	M4	1	7	64	2	1	2	2	2	9	0	0	0	1	0	1	0	0	0	1	2	1	1	.	0	5
1	Evaluator 2	Angus	16	M0	0	2	6	0	0	0	2	2	4	0	0	0	1	0	1	1	0	0	0	1	1	0	.	0	2
1	Evaluator 2	Angus	16	M1	0	1	3	0	0	0	0	1	1	0	0	0	1	0	0	0	0	0	0	0	0	0	.	0	0
1	Evaluator 2	Angus	16	M2	1	7	67	0	1	2	1	1	5	0	0	0	0	0	1	0	0	0	1	1	.	.	1	0	3
1	Evaluator 2	Angus	16	M3	1	6	63	1	1	2	2	0	6	0	0	0	0	0	0	0	0	0	1	0	.	.	1	.	2
1	Evaluator 2	Angus	16	M4	1	7	66	2	1	2	0	2	7	0	0	1	0	0	1	0	0	0	1	1	.	.	2	2	6
1	Evaluator 2	Angus	17	M0	1	6	57	1	1	2	2	2	8	0	0	0	1	0	0	1	1	1	1	1	1	1	.	0	4
1	Evaluator 2	Angus	17	M1	0	1	1	0	0	0	2	2	4	0	0	1	0	0	0	0	1	0	0	0	0	0	.	1	1
1	Evaluator 2	Angus	17	M2	0	3	12	0	0	0	0	1	1	0	0	1	0	0	0	0	0	0	0	0	0	0	.	1	1
1	Evaluator 2	Angus	17	M3	1	8	87	2	1	2	2	2	9	0	0	0	0	0	0	0	1	1	1	2	.	.	1	0	4
1	Evaluator 2	Angus	17	M4	1	10	98	1	1	2	2	2	8	0	0	1	0	0	1	1	1	1	1	2	1	1	.	1	6
1	Evaluator 2	Angus	18	M0	0	1	1	0	0	0	0	0	0	0	0	0	0	0	0	0	0	0	0	0	0	0	.	0	0
1	Evaluator 2	Angus	18	M1	0	1	1	0	1	2	2	0	5	0	0	0	0	0	0	0	0	0	0	0	0	1	1	0	2
1	Evaluator 2	Angus	18	M2	1	7	69	1	1	2	2	1	7	0	0	0	0	0	1	0	0	0	1	2	1	1	1	0	6
1	Evaluator 2	Angus	18	M3	1	6	58	1	1	2	0	1	5	0	0	0	0	0	1	0	0	0	1	1	.	.	1	0	3
1	Evaluator 2	Angus	18	M4	0	3	21	0	0	0	2	1	3	0	0	0	0	0	1	0	0	0	0	1	0	0	1	0	2
1	Evaluator 2	Angus	19	M0	0	1	1	0	0	0	0	0	0	0	0	0	0	0	0	0	0	0	0	0	.	.	.	0	0
1	Evaluator 2	Angus	19	M1	0	1	6	0	0	0	2	1	3	0	0	1	0	0	0	0	0	0	0	0	0	0	.	1	1
1	Evaluator 2	Angus	19	M2	1	10	96	2	2	2	2	2	10	0	0	0	0	0	0	0	1	1	1	2	1	1	.	0	5
1	Evaluator 2	Angus	19	M3	1	8	69	1	1	2	2	1	7	0	0	0	0	1	0	0	0	0	1	1	.	.	.	0	2
1	Evaluator 2	Angus	19	M4	0	1	4	0	1	0	2	0	3	0	0	0	0	0	0	0	0	0	0	0	0	0	.	0	0
1	Evaluator 2	Angus	20	M0	0	1	3	0	0	0	0	1	1	0	0	0	0	0	1	0	0	0	0	1	0	.	.	0	1
1	Evaluator 2	Angus	20	M1	0	1	0	0	0	0	0	1	1	0	0	0	0	0	1	0	0	0	0	0	0	0	0	0	0
1	Evaluator 2	Angus	20	M2	1	10	99	2	2	2	2	2	10	0	0	1	0	0	1	0	1	0	1	2	2	1	1	2	9
1	Evaluator 2	Angus	20	M3	1	9	96	1	1	2	2	2	8	0	0	1	0	0	1	0	0	0	1	2	1	1	.	2	7
1	Evaluator 2	Angus	20	M4	0	2	8	0	0	2	1	0	3	0	0	0	0	0	0	0	0	0	0	0	0	.	.	0	0
1	Evaluator 2	Angus	21	M0	0	3	25	0	0	0	0	1	1	0	0	0	0	0	1	0	0	0	0	0	0	0	.	1	1
1	Evaluator 2	Angus	21	M1	0	1	0	0	1	2	2	0	5	0	0	0	0	0	0	0	0	0	1	0	0	0	0	0	1
1	Evaluator 2	Angus	21	M2	1	7	69	1	1	2	0	1	5	0	0	0	0	1	0	0	0	0	1	1	0	0	1	0	3
1	Evaluator 2	Angus	21	M3	1	6	66	1	1	2	1	0	5	0	0	0	0	0	0	0	0	0	1	1	1	1	1	0	5
1	Evaluator 2	Angus	21	M4	0	2	11	0	0	0	0	2	2	1	0	0	1	0	0	0	0	0	0	0	0	0	0	0	0
1	Evaluator 2	Angus	22	M0	0	1	1	0	0	0	0	1	1	0	0	0	0	1	0	0	0	0	0	0	0	0	.	0	0
1	Evaluator 2	Angus	22	M1	0	1	2	0	0	0	2	0	2	0	0	0	0	0	0	0	0	0	0	0	0	1	1	0	2
1	Evaluator 2	Angus	22	M2	1	7	73	1	1	2	2	2	8	0	0	0	0	0	1	0	0	1	1	1	1	1	1	0	5
1	Evaluator 2	Angus	22	M3	0	4	23	1	0	0	0	1	2	0	0	0	0	0	1	0	0	0	0	0	0	0	.	0	0
1	Evaluator 2	Angus	22	M4	0	3	14	0	0	2	0	1	3	0	0	0	1	0	0	0	0	0	0	0	1	1	1	0	3
1	Evaluator 2	Angus	24	M0	0	4	24	0	0	2	2	2	6	1	0	0	1	0	1	0	0	0	0	1	0	0	.	0	1
1	Evaluator 2	Angus	24	M1	0	1	1	0	0	0	2	0	2	0	0	0	0	0	0	0	0	0	0	0	0	1	.	0	1
1	Evaluator 2	Angus	24	M2	1	10	97	2	1	2	2	1	8	0	0	0	0	0	0	0	0	1	1	1	1	1	2	1	7
1	Evaluator 2	Angus	24	M3	0	1	0	0	0	0	0	0	0	0	0	0	0	0	0	0	0	0	0	0	0	0	0	0	0
1	Evaluator 2	Angus	24	M4	1	8	57	2	1	2	0	2	7	0	0	1	0	1	0	0	0	1	1	0	0	1	1	1	4
2	Evaluator 1	Nelore	1	M0	0	1	0	0	0	0	0	0	0	0	0	0	0	0	0	0	0	0	0	0	0	0	.	0	0
2	Evaluator 1	Nelore	1	M1	0	1	0	0	0	2	2	0	4	0	0	0	0	0	0	0	0	0	0	0	0	0	.	0	0
2	Evaluator 1	Nelore	1	M2	0	3	22	1	1	0	0	0	2	0	0	0	0	0	0	0	0	0	0	2	0	1	.	0	3
2	Evaluator 1	Nelore	1	M3	0	4	30	1	0	2	0	1	4	0	1	0	0	0	0	0	0	0	0	1	0	0	.	0	1
2	Evaluator 1	Nelore	1	M4	1	8	79	1	1	2	0	2	6	1	1	0	1	0	1	0	0	0	1	2	0	0	.	0	3
2	Evaluator 1	Nelore	2	M0	0	1	0	0	0	0	0	0	0	0	0	0	0	0	0	0	0	0	0	0	0	0	.	0	0
2	Evaluator 1	Nelore	2	M1	0	3	34	2	2	2	2	1	9	0	0	0	0	0	1	0	0	0	1	2	1	1	.	2	7
2	Evaluator 1	Nelore	2	M2	1	7	71	2	2	2	2	0	8	0	0	0	0	0	0	0	0	0	1	2	2	1	.	0	6
2	Evaluator 1	Nelore	2	M3	0	3	21	1	1	2	0	0	4	0	0	0	0	0	0	0	0	0	1	0	0	0	.	0	1
2	Evaluator 1	Nelore	2	M4	0	2	18	0	1	0	0	0	1	0	0	0	0	0	0	0	0	0	1	1	1	0	.	0	3
2	Evaluator 1	Nelore	3	M0	0	1	0	0	0	0	2	0	2	0	0	0	0	0	0	0	0	0	0	0	0	0	1	0	1
2	Evaluator 1	Nelore	3	M1	0	1	0	0	0	0	2	0	2	0	0	0	0	0	0	0	0	0	0	0	0	0	1	0	1
2	Evaluator 1	Nelore	3	M2	1	4	41	1	1	0	0	1	3	0	0	0	0	0	1	0	0	0	1	2	1	1	.	0	5
2	Evaluator 1	Nelore	3	M3	1	5	51	0	1	2	0	0	3	0	0	0	0	0	0	0	0	0	1	0	0	0	1	0	2
2	Evaluator 1	Nelore	3	M4	0	3	29	0	0	0	0	1	1	1	0	0	0	0	0	0	0	0	0	0	1	0	.	0	1
2	Evaluator 1	Nelore	4	M0	0	1	0	0	0	0	0	0	0	0	0	0	0	0	0	0	0	0	0	0	1	0	.	0	1
2	Evaluator 1	Nelore	4	M1	0	1	0	0	0	0	0	0	0	0	0	0	0	0	0	0	0	0	0	0	0	0	.	0	0
2	Evaluator 1	Nelore	4	M2	1	8	83	1	1	2	1	2	7	0	0	0	1	0	1	0	0	0	1	2	1	1	.	1	6
2	Evaluator 1	Nelore	4	M3	0	3	25	1	1	2	0	0	4	0	0	0	0	0	0	0	0	0	0	0	0	.	.	0	0
2	Evaluator 1	Nelore	4	M4	1	5	53	2	1	2	2	2	9	1	0	0	0	0	1	0	0	0	1	2	1	1	.	0	5
2	Evaluator 1	Nelore	6	M0	0	2	3	0	0	0	0	0	0	0	0	0	0	0	0	0	0	0	0	0	0	0	0	0	0
2	Evaluator 1	Nelore	6	M1	0	1	0	2	1	2	2	0	7	0	0	0	0	0	0	0	0	0	1	0	0	0	1	0	2
2	Evaluator 1	Nelore	6	M2	1	9	89	1	2	1	2	2	8	1	0	0	1	0	1	0	0	1	1	2	2	1	.	2	8
2	Evaluator 1	Nelore	6	M3	1	8	80	2	2	2	2	1	9	0	0	0	0	0	1	0	0	0	1	2	1	1	2	2	9
2	Evaluator 1	Nelore	6	M4	1	7	67	2	1	2	0	2	7	1	1	0	0	0	0	0	0	1	1	1	1	1	1	0	5
2	Evaluator 1	Nelore	7	M0	0	1	0	0	0	0	0	0	0	0	0	0	0	0	0	0	0	0	0	0	0	0	0	0	0
2	Evaluator 1	Nelore	7	M1	0	2	21	0	0	0	2	0	2	0	0	0	0	0	0	0	0	0	0	0	0	1	1	0	2
2	Evaluator 1	Nelore	7	M2	1	5	49	1	2	2	0	2	7	0	0	0	1	0	1	0	0	0	1	1	2	1	1	0	6
2	Evaluator 1	Nelore	7	M3	1	4	35	1	2	2	2	0	7	0	0	0	0	0	0	0	0	0	1	0	2	1	1	0	5
2	Evaluator 1	Nelore	7	M4	1	6	60	1	1	2	0	1	5	0	0	0	0	0	1	0	0	0	1	1	2	1	1	0	6
2	Evaluator 1	Nelore	8	M0	0	1	0	0	0	0	0	0	0	0	0	0	0	0	0	0	0	0	0	0	0	0	1	0	1
2	Evaluator 1	Nelore	8	M1	0	3	27	0	0	0	2	0	2	0	0	0	0	0	0	0	0	0	0	0	1	0	1	0	2
2	Evaluator 1	Nelore	8	M2	1	5	50	1	1	2	0	1	5	0	0	0	0	0	1	0	0	0	1	2	2	1	.	0	6
2	Evaluator 1	Nelore	8	M3	0	3	25	0	0	2	2	1	5	0	0	0	0	0	1	0	0	0	1	2	0	1	1	0	5
2	Evaluator 1	Nelore	8	M4	0	1	0	0	1	2	0	1	4	1	0	0	0	0	0	0	0	0	0	0	0	0	0	0	0
2	Evaluator 1	Nelore	9	M0	1	4	36	1	1	2	2	2	8	1	0	1	0	0	0	0	0	0	1	2	1	0	.	1	5
2	Evaluator 1	Nelore	9	M1	0	1	0	0	0	0	2	0	2	0	0	0	0	0	0	0	0	0	0	0	1	0	.	0	1
2	Evaluator 1	Nelore	9	M2	1	6	61	1	1	2	2	1	7	0	0	1	0	0	0	0	0	0	1	1	2	1	.	1	6
2	Evaluator 1	Nelore	9	M3	0	3	29	0	0	0	0	2	2	1	0	0	0	0	1	0	0	0	0	2	1	1	.	2	6
2	Evaluator 1	Nelore	9	M4	0	1	0	0	0	0	0	1	1	1	0	0	0	0	0	0	0	0	0	0	2	0	.	0	2
2	Evaluator 1	Nelore	11	M0	0	1	0	0	0	0	0	0	0	0	0	0	0	0	0	0	0	0	0	0	1	0	2	0	3
2	Evaluator 1	Nelore	11	M1	0	1	0	0	0	0	2	1	3	1	0	0	0	0	0	0	0	0	0	0	0	0	.	0	0
2	Evaluator 1	Nelore	11	M2	1	6	58	2	2	2	2	1	9	0	0	0	0	0	1	0	0	0	1	2	1	0	.	0	4
2	Evaluator 1	Nelore	11	M3	1	8	80	1	2	2	2	2	9	0	0	1	0	0	1	0	0	0	1	2	2	1	.	1	7
2	Evaluator 1	Nelore	11	M4	0	2	15	1	0	0	0	1	2	0	0	0	1	0	0	0	0	0	0	0	0	0	.	0	0
2	Evaluator 1	Nelore	12	M0	1	4	38	1	0	2	0	1	4	1	0	0	0	0	0	0	0	0	0	1	2	0	1	0	4
2	Evaluator 1	Nelore	12	M1	0	1	0	0	0	0	0	0	0	0	0	0	0	0	0	0	0	0	0	0	0	0	1	0	1
2	Evaluator 1	Nelore	12	M2	0	3	23	1	0	2	0	0	3	0	0	0	0	0	0	0	0	0	0	1	1	0	1	0	3
2	Evaluator 1	Nelore	12	M3	0	2	15	0	0	2	0	0	2	0	0	0	0	0	0	0	0	0	0	0	1	0	.	0	1
2	Evaluator 1	Nelore	12	M4	1	6	61	2	1	2	0	2	7	1	1	0	0	0	0	0	0	0	1	1	1	0	.	1	4
2	Evaluator 1	Angus	15	M0	0	1	0	0	0	0	0	0	0	0	0	0	0	0	0	0	0	0	0	0	0	0	.	0	0
2	Evaluator 1	Angus	15	M1	0	2	0	2	2	2	0	0	6	0	0	0	0	0	0	0	0	0	1	0	0	0	1	0	2
2	Evaluator 1	Angus	15	M2	0	3	19	2	1	2	0	1	6	0	0	0	0	0	1	0	0	0	1	2	0	0	.	1	4
2	Evaluator 1	Angus	15	M3	1	7	70	1	1	2	0	1	5	0	0	0	0	0	1	0	0	0	1	2	0	0	0	2	5
2	Evaluator 1	Angus	15	M4	1	5	51	2	2	1	2	2	9	1	0	0	1	0	1	0	0	0	1	2	1	1	.	0	5
2	Evaluator 1	Angus	16	M0	1	4	39	1	1	2	2	2	8	0	1	0	0	0	1	0	0	0	1	2	1	1	.	0	5
2	Evaluator 1	Angus	16	M1	0	1	5	1	0	0	2	2	5	1	0	0	1	0	0	0	0	0	0	0	1	0	.	0	1
2	Evaluator 1	Angus	16	M2	0	2	18	0	0	0	0	0	0	0	0	0	0	0	0	0	0	0	0	0	0	.	.	0	0
2	Evaluator 1	Angus	16	M3	1	7	75	2	1	2	2	0	7	0	0	0	0	0	0	0	0	0	1	1	0	.	2	0	4
2	Evaluator 1	Angus	16	M4	0	2	18	2	2	2	0	1	7	0	0	0	0	0	1	0	0	0	0	2	0	0	0	0	2
2	Evaluator 1	Angus	17	M0	0	2	11	2	2	2	2	1	9	0	0	0	0	0	0	0	0	1	0	0	0	1	.	0	1
2	Evaluator 1	Angus	17	M1	0	1	0	0	0	0	2	0	2	0	0	0	0	0	0	0	0	0	0	0	0	0	1	0	1
2	Evaluator 1	Angus	17	M2	0	3	29	0	0	0	0	1	1	1	0	0	0	0	0	0	0	0	0	0	0	0	.	0	0
2	Evaluator 1	Angus	17	M3	1	7	73	2	2	2	2	2	10	0	0	0	0	0	1	0	1	0	1	2	1	.	2	0	6
2	Evaluator 1	Angus	17	M4	1	6	61	2	2	1	2	2	9	1	0	0	0	0	0	0	0	1	1	2	2	0	.	0	5
2	Evaluator 1	Angus	18	M0	0	1	0	0	0	0	0	0	0	0	0	0	0	0	0	0	0	0	0	0	0	0	0	0	0
2	Evaluator 1	Angus	18	M1	0	1	0	0	1	2	2	0	5	0	0	0	0	0	0	0	0	0	1	0	1	0	1	0	3
2	Evaluator 1	Angus	18	M2	1	6	36	1	1	2	2	2	8	1	0	0	0	0	1	0	0	0	1	2	2	1	2	2	10
2	Evaluator 1	Angus	18	M3	0	4	32	0	0	0	0	0	0	0	0	0	0	0	0	0	0	0	0	0	0	0	1	0	1
2	Evaluator 1	Angus	18	M4	0	3	29	1	0	1	0	2	4	1	0	0	1	0	1	0	0	0	0	1	1	1	1	0	4
2	Evaluator 1	Angus	19	M0	0	1	0	0	0	0	0	0	0	0	0	0	0	0	0	0	0	0	0	0	0	.	.	0	0
2	Evaluator 1	Angus	19	M1	0	2	13	1	1	2	2	0	6	0	0	0	0	0	0	0	0	0	0	1	1	0	.	0	2
2	Evaluator 1	Angus	19	M2	1	9	88	2	2	2	0	2	8	0	0	0	0	0	0	0	1	1	1	2	1	1	.	2	7
2	Evaluator 1	Angus	19	M3	1	6	72	2	2	2	2	1	9	0	0	0	0	0	1	0	0	0	1	2	2	1	.	0	6
2	Evaluator 1	Angus	19	M4	1	4	38	2	1	2	2	2	9	1	0	0	1	0	1	0	0	0	1	2	2	1	.	0	6
2	Evaluator 1	Angus	20	M0	0	1	0	0	0	0	0	2	2	1	0	0	0	0	1	0	0	0	1	2	2	0	.	0	5
2	Evaluator 1	Angus	20	M1	0	1	0	0	0	0	0	0	0	0	0	0	0	0	0	0	0	0	0	0	0	0	0	0	0
2	Evaluator 1	Angus	20	M2	1	9	94	2	2	2	2	2	10	0	0	1	0	0	1	0	0	0	1	2	2	1	2	2	10
2	Evaluator 1	Angus	20	M3	1	7	74	2	1	2	2	1	8	0	0	0	0	0	1	0	0	0	1	2	2	1	.	2	8
2	Evaluator 1	Angus	20	M4	0	3	25	2	1	2	0	1	6	1	0	0	0	0	0	0	0	0	0	1	2	1	.	0	4
2	Evaluator 1	Angus	21	M0	0	1	0	0	0	0	0	0	0	0	0	0	0	0	0	0	0	0	0	0	0	0	.	0	0
2	Evaluator 1	Angus	21	M1	0	1	0	0	0	0	2	0	2	0	0	0	0	0	0	0	0	0	0	0	0	0	.	0	0
2	Evaluator 1	Angus	21	M2	1	6	64	1	1	2	0	0	4	0	0	0	0	0	0	0	0	0	1	0	0	0	1	0	2
2	Evaluator 1	Angus	21	M3	0	4	47	0	0	0	0	0	0	0	0	0	0	0	0	0	0	0	0	0	0	0	1	0	1
2	Evaluator 1	Angus	21	M4	0	3	31	0	0	1	0	2	3	1	0	0	1	0	0	0	0	0	0	0	0	0	.	0	0
2	Evaluator 1	Angus	22	M0	0	1	0	0	0	0	0	2	2	1	0	0	1	0	0	0	0	0	0	0	0	0	.	0	0
2	Evaluator 1	Angus	22	M1	0	2	0	0	0	0	2	1	3	1	0	0	0	0	0	0	0	0	0	0	2	1	1	0	4
2	Evaluator 1	Angus	22	M2	1	6	62	2	2	2	2	2	10	1	0	0	0	0	1	0	0	0	1	2	1	1	1	1	7
2	Evaluator 1	Angus	22	M3	1	5	49	1	1	0	0	1	3	0	0	0	0	0	1	0	0	0	1	2	1	0	.	1	5
2	Evaluator 1	Angus	22	M4	0	3	16	0	1	0	0	2	3	1	0	0	1	0	1	0	0	0	0	2	0	0	1	0	3
2	Evaluator 1	Angus	24	M0	0	1	29	0	0	0	0	2	2	1	0	0	1	0	0	0	0	0	0	0	2	0	.	0	2
2	Evaluator 1	Angus	24	M1	0	1	5	0	0	0	2	1	3	1	0	0	0	0	0	0	0	0	0	0	1	1	0	0	2
2	Evaluator 1	Angus	24	M2	1	7	7	2	2	2	2	1	9	0	0	0	0	0	1	0	0	0	1	2	2	1	2	1	9
2	Evaluator 1	Angus	24	M3	0	3	12	2	0	2	0	0	4	0	0	0	0	0	0	0	0	0	0	0	0	0	0	0	0
2	Evaluator 1	Angus	24	M4	0	2	15	2	1	2	0	0	5	0	0	0	0	0	0	0	0	0	1	0	1	.	1	0	3
2	Evaluator 2	Nelore	1	M0	0	1	0	0	0	0	2	0	2	0	0	0	0	0	0	0	0	0	0	0	0	0	.	0	0
2	Evaluator 2	Nelore	1	M1	0	1	0	1	0	2	2	0	5	0	0	0	0	0	0	0	0	0	0	0	0	0	.	0	0
2	Evaluator 2	Nelore	1	M2	0	3	10	1	1	2	0	0	4	0	0	0	0	0	0	0	0	0	1	0	.	.	.	0	1
2	Evaluator 2	Nelore	1	M3	1	6	61	1	1	2	0	1	5	0	0	0	0	0	1	0	0	0	1	1	1	1	.	0	4
2	Evaluator 2	Nelore	1	M4	1	7	72	1	1	2	1	2	7	1	1	1	0	0	1	0	0	0	1	1	0	1	.	1	4
2	Evaluator 2	Nelore	2	M0	0	1	0	0	0	0	0	0	0	0	0	0	0	0	0	0	0	0	0	0	0	0	.	0	0
2	Evaluator 2	Nelore	2	M1	0	1	1	2	1	2	2	0	7	0	0	0	0	0	0	0	0	0	0	0	.	1	.	0	1
2	Evaluator 2	Nelore	2	M2	1	9	92	2	2	2	2	0	8	0	0	0	0	0	0	0	0	0	1	2	2	1	2	.	8
2	Evaluator 2	Nelore	2	M3	1	7	73	1	1	2	0	2	6	0	0	1	0	0	1	0	0	0	1	1	2	1	.	1	6
2	Evaluator 2	Nelore	2	M4	0	1	0	0	0	0	0	0	0	0	0	0	0	0	0	0	0	0	0	0	0	0	.	0	0
2	Evaluator 2	Nelore	3	M0	0	1	1	0	0	2	2	0	4	0	0	0	0	0	0	0	0	0	0	0	0	0	1	0	1
2	Evaluator 2	Nelore	3	M1	0	1	0	0	0	2	2	0	4	0	0	0	0	0	0	0	0	0	0	0	0	0	1	0	1
2	Evaluator 2	Nelore	3	M2	1	6	60	1	1	2	0	0	4	0	0	0	0	0	0	0	0	0	1	0	1	1	.	0	3
2	Evaluator 2	Nelore	3	M3	0	3	21	1	1	2	0	0	4	0	0	0	0	0	0	0	0	0	0	0	0	0	0	0	0
2	Evaluator 2	Nelore	3	M4	0	2	12	0	0	2	2	0	4	0	0	0	0	0	0	0	0	0	0	0	0	0	.	0	0
2	Evaluator 2	Nelore	4	M0	0	1	0	0	0	2	0	0	2	0	0	0	0	0	0	0	0	0	0	0	0	0	1	0	1
2	Evaluator 2	Nelore	4	M1	0	1	1	1	0	2	0	0	3	0	0	0	0	0	0	0	0	0	0	0	0	0	.	0	0
2	Evaluator 2	Nelore	4	M2	1	8	82	1	1	2	1	2	7	0	0	0	1	0	1	0	0	0	1	2	1	1	.	0	5
2	Evaluator 2	Nelore	4	M3	1	6	54	1	1	2	0	1	5	0	0	0	0	0	1	0	0	0	1	1	.	.	.	0	2
2	Evaluator 2	Nelore	4	M4	1	7	66	1	1	2	2	1	7	0	0	0	0	0	0	1	0	0	1	0	1	1	1	0	4
2	Evaluator 2	Nelore	6	M0	0	1	1	0	0	0	0	1	1	0	0	0	0	0	1	0	0	0	0	0	0	0	1	0	1
2	Evaluator 2	Nelore	6	M1	0	1	2	0	0	0	0	0	0	0	0	0	0	0	0	0	0	0	0	0	0	0	1	0	1
2	Evaluator 2	Nelore	6	M2	1	10	98	1	2	2	2	2	9	1	0	0	1	0	1	0	0	1	1	2	2	1	.	0	6
2	Evaluator 2	Nelore	6	M3	1	8	79	1	1	2	2	1	7	0	0	0	0	0	1	0	0	0	1	2	2	1	.	0	6
2	Evaluator 2	Nelore	6	M4	1	9	93	1	1	2	1	2	7	1	1	0	0	0	0	0	1	1	1	1	2	1	1	0	6
2	Evaluator 2	Nelore	7	M0	0	1	1	0	0	0	0	0	0	0	0	0	0	0	0	0	0	0	0	0	0	0	.	0	0
2	Evaluator 2	Nelore	7	M1	0	1	0	0	0	2	2	0	4	0	0	0	0	0	0	0	0	0	0	0	0	1	.	0	1
2	Evaluator 2	Nelore	7	M2	0	3	11	0	0	0	2	0	2	0	0	0	0	0	0	0	0	0	0	0	2	1	1	0	4
2	Evaluator 2	Nelore	7	M3	1	5	44	0	1	2	2	0	5	0	0	0	0	0	0	0	0	0	1	0	2	1	1	0	5
2	Evaluator 2	Nelore	7	M4	0	2	3	0	0	2	0	0	2	0	0	0	0	0	0	0	0	0	0	0	0	0	.	0	0
2	Evaluator 2	Nelore	8	M0	0	1	0	0	0	2	2	0	4	0	0	0	0	0	0	0	0	0	0	0	0	0	1	0	1
2	Evaluator 2	Nelore	8	M1	0	1	0	0	0	2	2	0	4	0	0	0	0	0	0	0	0	0	0	0	0	1	.	0	1
2	Evaluator 2	Nelore	8	M2	0	4	25	0	0	0	0	0	0	0	0	0	0	0	0	0	0	0	0	0	0	0	.	0	0
2	Evaluator 2	Nelore	8	M3	1	6	65	1	1	2	2	1	7	0	0	0	0	0	1	0	0	0	1	2	1	1	1	0	6
2	Evaluator 2	Nelore	8	M4	1	7	72	1	1	2	2	2	8	0	0	1	0	0	1	0	0	0	1	2	1	1	.	1	6
2	Evaluator 2	Nelore	9	M0	0	3	12	2	0	0	2	1	5	0	0	0	0	0	1	0	0	0	0	2	.	.	.	0	2
2	Evaluator 2	Nelore	9	M1	0	1	1	0	0	2	2	0	4	0	0	0	0	0	0	0	0	0	0	0	0	0	.	0	0
2	Evaluator 2	Nelore	9	M2	1	7	72	1	2	2	1	2	8	0	0	0	0	1	1	0	0	0	1	1	1	1	.	0	4
2	Evaluator 2	Nelore	9	M3	0	4	26	2	1	2	0	0	5	0	0	0	0	0	0	0	0	0	.	0	.	.	.	0	0
2	Evaluator 2	Nelore	9	M4	1	6	54	1	1	2	0	2	6	1	0	0	0	0	1	0	0	0	0	1	1	1	.	0	3
2	Evaluator 2	Nelore	11	M0	0	1	0	1	0	2	2	0	5	0	0	0	0	0	0	0	0	0	0	0	0	0	0	0	0
2	Evaluator 2	Nelore	11	M1	0	1	0	0	0	2	2	0	4	0	0	0	0	0	0	0	0	0	0	0	0	0	0	0	0
2	Evaluator 2	Nelore	11	M2	1	8	83	1	1	2	2	1	7	0	0	0	0	0	0	0	1	0	1	1	2	1	1	0	6
2	Evaluator 2	Nelore	11	M3	1	8	86	1	1	2	2	2	8	1	0	0	0	0	1	0	0	0	1	2	1	1	.	0	5
2	Evaluator 2	Nelore	11	M4	0	4	34	0	0	0	0	2	2	1	0	0	1	0	0	0	0	0	0	0	0	0	.	0	0
2	Evaluator 2	Nelore	12	M0	0	1	0	0	0	2	0	0	2	0	0	0	0	0	0	0	0	0	0	0	0	0	1	0	1
2	Evaluator 2	Nelore	12	M1	0	1	0	0	0	0	0	0	0	0	0	0	0	0	0	0	0	0	0	0	0	0	1	0	1
2	Evaluator 2	Nelore	12	M2	0	2	4	0	0	0	2	0	2	0	0	0	0	0	0	0	0	0	0	0	0	1	1	0	2
2	Evaluator 2	Nelore	12	M3	0	2	11	0	0	0	0	0	0	0	0	0	0	0	0	0	0	0	0	0	1	0	.	0	1
2	Evaluator 2	Nelore	12	M4	1	6	56	1	1	2	1	1	6	0	0	0	0	0	0	0	1	0	0	0	1	1	.	0	2
2	Evaluator 2	Angus	15	M0	0	1	1	0	0	0	0	1	1	0	0	0	0	0	1	0	0	0	0	1	0	0	.	0	1
2	Evaluator 2	Angus	15	M1	0	1	1	1	0	2	0	1	4	0	0	1	0	0	0	0	0	0	0	0	0	0	1	2	3
2	Evaluator 2	Angus	15	M2	1	8	86	1	1	2	2	2	8	0	0	0	1	0	1	0	0	0	1	2	2	1	.	0	6
2	Evaluator 2	Angus	15	M3	0	2	5	0	0	0	0	0	0	0	0	0	0	0	0	0	0	0	0	0	0	0	.	0	0
2	Evaluator 2	Angus	15	M4	1	6	67	2	1	2	2	2	9	1	0	0	1	0	1	0	0	0	1	1	1	1	.	0	4
2	Evaluator 2	Angus	16	M0	0	3	12	1	1	2	2	2	8	0	0	0	0	0	1	1	0	0	0	1	0	0	.	0	1
2	Evaluator 2	Angus	16	M1	0	1	0	0	0	2	0	0	2	0	0	0	0	0	0	0	0	0	0	0	0	0	.	0	0
2	Evaluator 2	Angus	16	M2	1	6	59	1	1	2	0	1	5	0	0	0	0	0	1	0	0	0	1	1	.	.	1	0	3
2	Evaluator 2	Angus	16	M3	1	6	56	1	1	2	2	0	6	0	0	0	0	0	0	0	0	0	1	0	.	.	.	0	1
2	Evaluator 2	Angus	16	M4	1	7	66	1	1	2	0	1	5	0	0	1	0	0	0	0	0	0	.	0	.	.	1	2	3
2	Evaluator 2	Angus	17	M0	1	6	55	1	1	2	2	2	8	0	0	0	1	0	0	1	1	1	1	1	1	1	.	0	4
2	Evaluator 2	Angus	17	M1	0	1	0	1	0	0	2	2	5	0	0	1	0	0	0	0	1	0	0	0	0	0	.	1	1
2	Evaluator 2	Angus	17	M2	0	3	23	0	0	0	0	1	1	0	0	1	0	0	0	0	0	0	0	0	0	0	.	1	1
2	Evaluator 2	Angus	17	M3	1	8	83	1	1	2	2	1	7	0	0	0	0	0	0	0	1	0	1	1	.	.	1	0	3
2	Evaluator 2	Angus	17	M4	1	9	94	1	1	2	1	2	7	0	0	0	0	0	0	1	1	1	1	0	1	1	.	0	3
2	Evaluator 2	Angus	18	M0	0	1	0	0	0	0	0	0	0	0	0	0	0	0	0	0	0	0	0	0	0	0	.	0	0
2	Evaluator 2	Angus	18	M1	0	1	1	0	0	2	2	1	5	0	0	1	0	0	0	0	0	0	0	0	0	0	1	1	2
2	Evaluator 2	Angus	18	M2	1	6	62	1	1	2	2	1	7	0	0	0	0	0	1	0	0	0	1	2	1	1	1	0	6
2	Evaluator 2	Angus	18	M3	0	5	50	0	1	2	0	1	4	0	0	0	0	0	1	0	0	0	0	1	.	.	1	0	2
2	Evaluator 2	Angus	18	M4	1	7	65	1	1	2	2	2	8	1	0	0	0	0	1	0	0	0	1	1	1	1	1	0	5
2	Evaluator 2	Angus	19	M0	0	1	0	0	0	0	0	0	0	0	0	0	0	0	0	0	0	0	0	0	0	0	.	0	0
2	Evaluator 2	Angus	19	M1	0	1	0	0	0	0	2	0	2	0	0	0	0	0	0	0	0	0	0	0	0	0	.	0	0
2	Evaluator 2	Angus	19	M2	1	10	97	2	2	2	2	2	10	0	0	0	0	0	0	0	1	1	1	2	2	1	.	.	6
2	Evaluator 2	Angus	19	M3	1	8	84	1	1	2	2	1	7	0	0	0	0	1	0	0	0	0	1	0	.	.	.	0	1
2	Evaluator 2	Angus	19	M4	0	2	5	0	0	0	2	0	2	0	0	0	0	0	0	0	0	0	0	0	0	0	.	0	0
2	Evaluator 2	Angus	20	M0	0	1	2	0	0	2	0	1	3	0	0	0	0	0	1	0	0	0	0	1	.	.	.	0	1
2	Evaluator 2	Angus	20	M1	0	1	0	0	0	2	0	0	2	0	0	0	0	0	0	0	0	0	0	0	0	0	1	0	1
2	Evaluator 2	Angus	20	M2	1	9	92	1	1	2	2	2	8	0	0	1	0	0	1	0	1	0	1	2	2	1	2	2	10
2	Evaluator 2	Angus	20	M3	1	8	86	1	1	2	2	2	8	0	0	1	0	0	1	0	0	0	1	2	2	1	.	2	8
2	Evaluator 2	Angus	20	M4	0	3	9	1	1	2	0	0	4	0	0	0	0	0	0	0	0	0	0	0	.	.	.	0	0
2	Evaluator 2	Angus	21	M0	0	1	2	0	0	2	0	1	3	0	0	1	0	0	0	0	0	0	0	0	0	0	1	1	2
2	Evaluator 2	Angus	21	M1	0	1	1	0	0	2	2	0	4	0	0	0	0	0	0	0	0	0	0	0	0	0	1	1	2
2	Evaluator 2	Angus	21	M2	0	4	26	0	0	2	0	0	2	0	0	0	0	0	0	0	0	0	0	0	.	.	0	0	0
2	Evaluator 2	Angus	21	M3	0	5	50	0	0	2	0	0	2	0	0	0	0	0	0	0	0	0	0	0	0	.	1	0	1
2	Evaluator 2	Angus	21	M4	1	7	80	1	1	1	0	2	5	1	0	0	1	0	0	0	0	0	0	1	1	1	.	0	3
2	Evaluator 2	Angus	22	M0	0	1	1	0	0	0	0	0	0	0	0	0	0	0	0	0	0	0	0	0	0	0	.	0	0
2	Evaluator 2	Angus	22	M1	0	1	0	0	0	0	2	0	2	0	0	0	0	0	0	0	0	0	0	0	0	0	0	0	0
2	Evaluator 2	Angus	22	M2	1	7	73	2	1	2	2	2	9	0	0	0	0	0	1	1	0	1	1	1	1	1	1	0	5
2	Evaluator 2	Angus	22	M3	0	3	14	1	0	0	0	1	2	0	0	0	0	0	1	0	0	0	0	0	0	0	.	0	0
2	Evaluator 2	Angus	22	M4	0	2	3	0	0	2	0	0	2	0	0	0	0	0	0	0	0	0	0	0	0	0	1	0	1
2	Evaluator 2	Angus	24	M0	0	1	1	0	0	0	0	2	2	1	0	0	1	1	0	0	0	0	0	1	0	0	.	0	1
2	Evaluator 2	Angus	24	M1	0	1	0	0	0	0	2	0	2	0	0	0	0	0	0	0	0	0	0	0	0	1	.	0	1
2	Evaluator 2	Angus	24	M2	1	7	78	2	1	2	2	1	8	0	0	0	0	0	0	0	0	1	1	1	1	1	2	0	6
2	Evaluator 2	Angus	24	M3	0	2	2	0	0	0	0	0	0	0	0	0	0	0	0	0	0	0	0	0	0	.	0	0	0
2	Evaluator 2	Angus	24	M4	1	8	84	2	1	2	0	2	7	1	0	1	0	0	0	1	0	1	1	1	1	1	1	1	6

## Sheet: Label
NRS = numerical rating scale
VAS = visual analogue scale
M0 – 48 hours before surgery and before fasting;
M1 – immediate preoperative, under fasting;
M2 – two to four hours after sternal decubitus, followed by analgesia with morphine 0.1 mg/Kg IM;
M3 – one hour after analgesic rescue with morphine; animals with a score > 4 received dipyrone 25 mg/kg IM;
M4 – (24 hours after the end of surgery; when they received flunixin 1.1 mg/kg IM after the evaluation)
. = missing data
